# Supplementary material for: Clinical and radiological findings of adult hospitalized patients with community-acquired pneumonia from SARS-CoV-2 and endemic human coronaviruses
Source: PLoS One. 2021 Jan 14;16(1):e0245547. doi: 10.1371/journal.pone.0245547 (PMC7808673; doi:10.1371/journal.pone.0245547)
Supplement: S1 Dataset — (XLSX) [file pone.0245547.s001.xlsx]

## Sheet: Sheet2
Virus 종류 1 SARS-CoV-2 2 229E 3 OC43 4 NL63	성별 남 1 여 2	나이	입원일자	퇴원일자	Length of stay	BMI	흡연력	증상에서 입원까지	Sx	Fever (≥ 37.5)	발열기간 (days)	Underlying dz	Pregnancy 1. 있음 0. 없음	HTN 1. 있음 0. 없음	Diabetes 1. 있음 0. 없음	Chronic lung disease 1. 있음 0. 없음	Chronic kidney disease 1. 있음 0. 없음	ESRD 1. 있음 0. 없음	Chronic liver disease (LC, alcoholics) 1. 있음 0. 없음	Cardiovascular disease 1. 있음 0. 없음	Neurologic diseases 1. 있음 0. 없음	Malignancy (solid & hematologic 모두) 1. 있음 0. 없음	Charlson index	CURB-65	Co-infection	mycoplasma pneumoniae	chlamydophila pneumoniae	legionella	H. influenzae	S. pneumoniae	influenza virus	MRSA	A. baumannii	Klebsiella	Pseudomonas	E.coli	RSV	PCP	human rhino/enterovirus	Body temp 입원날	Systolic BP 입원날	Diastolic BP 입원날	Heart rate 입원날	Resp rate 입원날	GCS score (3-15) 입원날	AVPU 계산 A 1 V 2 P 3 U 4	MEWS	SOFA score	SpO2 (%) 입원날
1	1	65	2020-02-24	2020-03-10	16	24.2188	ex smoker	#REF!		0	0	1	0	0	1	0	0	0	0	0	0	0	3	1	0	0	0	0	0	0	0	0	0	0	0	0	0	0	0	36.4	120	79	95	20	15	1	2	0	100
1	1	55	2020-02-23	2020-03-17	24	22.571	never	#REF!		1	4	1	0	0	0	0	0	0	0	0	0	0	1	0	0	0	0	0	0	0	0	0	0	0	0	0	0	0	0	37.1	130	80	96	20	15	1	2	0	100
1	2	43	2020-02-24	2020-03-10	16	19.5312	never	#REF!		1	5	0	0	0	0	0	0	0	0	0	0	0	0	1	0	0	0	0	0	0	0	0	0	0	0	0	0	0	0	36.9	100	50	80	20	15	1	3	1	100
1	2	82	2020-03-04	2020-03-27	24		never	#REF!		1	5	1	0	1	0	0	0	0	0	0	0	0	4	1	0	0	0	0	0	0	0	0	0	0	0	0	0	0	0	36.5	115	88	90	21	15	1	3	5	99
1	1	91	2020-03-18	2020-04-11	25	18.424	ex smoker	#REF!		1	5	1	0	0	0	1	0	0	0	0	0	1	6	1	0	0	0	0	0	0	0	0	0	0	0	0	0	0	0	38.2	123	61	88	20	15	1	2	0	98
1	2	85	2020-03-19	2020-04-06	19	24.1415	ex smoker	#REF!		1	6	1	0	1	0	0	0	0	0	0	0	0	4	2	0	0	0	0	0	0	0	0	0	0	0	0	0	0	0	36.3	139	66	62	20	15	1	2	2	98
1	2	69	2020-03-30	2020-04-04	6	24.4561	never	#REF!		1	3	0	0	0	0	0	0	0	0	0	0	0	2	1	0	0	0	0	0	0	0	0	0	0	0	0	0	0	0	38	142	73	70	20	15	1	2	0	96
1	2	63	2020-04-01	2020-04-16	16	22.0317	never	#REF!		1	6	1	0	1	0	0	0	0	0	0	0	0	2	0	0	0	0	0	0	0	0	0	0	0	0	0	0	0	0	37.4	115	78	96	20	15	1	2	1	98
1	1	68	2020-04-10	2020-04-23	14	28.2284	never	#REF!		1	4	1	0	1	0	0	0	0	0	0	0	0	2	2	0	0	0	0	0	0	0	0	0	0	0	0	0	0	0	38.5	150	100	112	20	15	1	6	0	100
1	1	70	2020-05-25	2020-06-11	18	23.8751	current	#REF!		1	9	1	0	1	0	0	0	0	0	0	0	0	3	1	0	0	0	0	0	0	0	0	0	0	0	0	0	0	0	38.8	129	88	105	20	15	1	5	1	97
1	1	62	2020-05-26	2020-06-09	15	24.3141	never	#REF!		1	11	1	0	1	1	0	0	0	0	0	0	0	4	0	0	0	0	0	0	0	0	0	0	0	0	0	0	0	0	38	129	71	109	20	15	1	3	2	98
1	1	32	2020-05-26	2020-06-11	17	24.3911	never	#REF!		1	2	0	0	0	0	0	0	0	0	0	0	0	0	0	0	0	0	0	0	0	0	0	0	0	0	0	0	0	0	37.1	128	65	84	20	15	1	2	0	98
1	1	66	2020-06-11	2020-06-30	20	29.4023	never	#REF!		1	2	1	0	1	1	0	0	0	0	0	0	0	4	1	0	0	0	0	0	0	0	0	0	0	0	0	0	0	0	37.6	169	92	100	20	15	1	2	0	99
1	1	60	2020-06-11	2020-06-30	20	20.4284	current	#REF!		1	7	1	0	0	0	1	0	0	0	0	0	0	2	0	0	0	0	0	0	0	0	0	0	0	0	0	0	0	0	37.6	134	77	80	20	15	1	2	0	98
1	1	59	2020-06-12	2020-06-27	16	24.6755	ex smoker	#REF!		1	4	1	0	1	0	0	0	0	0	0	0	0	1	0	0	0	0	0	0	0	0	0	0	0	0	0	0	0	0	38.2	130	70	86	20	15	1	2	0	98
1	2	72	2020-06-21	2020-07-02	12	23.6128	never	#REF!		1	1	1	0	1	0	0	0	0	0	0	0	0	3	1	0	0	0	0	0	0	0	0	0	0	0	0	0	0	0	37.3	109	67	88	20	15	1	2	2	90
1	2	68	2020-06-30			22.8329	never	#REF!		1	11	1	0	1	0	0	0	0	0	0	0	1	4	2	0	0	0	0	0	0	0	0	0	0	0	0	0	0	0	36.9	126	66	69	36	15	1	4	6	55
1	1	58	2020-07-03	2020-07-21	19	26.7299	ex smoker	#REF!		1	1	1	0	0	1	0	0	0	0	0	0	0	2	0	0	0	0	0	0	0	0	0	0	0	0	0	0	0	0	38.3	136	84	72	20	15	1	2	0	98
1	2	76	2020-07-08	2020-07-23	16	21.9138	never	#REF!		1	4	0	0	0	0	0	0	0	0	0	0	0	3	1	0	0	0	0	0	0	0	0	0	0	0	0	0	0	0	37.7	145	99	80	20	15	1	2	0	92
3	2	37	2019-11-11	2019-11-16	6	27.9831	never	7	fever, chill, cough, sputum	1	6	0	0	0	0	0	0	0	0	0	0	0	0	0	1	1	0	0	0	0	0	0	0	0	0	0	0	0	0	37.5	108	80	92	20	15	1	2	0	95
3	2	37	2019-12-23	2019-12-25	3	19.5301	never	4	fever, chill, cough	1	2	0	0	0	0	0	0	0	0	0	0	0	0	0	1	1	0	0	0	0	0	0	0	0	0	0	0	0	0	36.3	123	106	89	20	15	1	2	1	97
2	2	35	2016-04-11	2016-04-23	13	26.8136	never	5	fever, chill, cough	1	11	0	0	0	0	0	0	0	0	0	0	0	0	2	0	0	0	0	0	0	0	0	0	0	0	0	0	0	0	37.8	110	60	72	20	15	1	2	0	99
3	2	38	2016-02-05	2016-02-06	2	22.211	never	5	fever, chill, cough, sputum	0	0	0	0	0	0	0	0	0	0	0	0	0	0	1	1	1	0	0	1	1	0	0	0	0	0	0	0	0	0	36.3	100	60	70	20	15	1	3	0
2	2	58	2018-01-02	2018-01-08	7	25.343	never	180	보행장애.. Fever?	1	2	0	0	0	0	0	0	0	0	0	0	0	1	1	1	0	0	0	0	0	1	0	0	0	0	0	0	0	0	38.5	110	60	72	20	15	1	4	1
4	2	61	2020-01-06	2020-01-11	6	23.4107	never	14	fever	0	0	1	0	1	1	0	0	0	0	0	0	0	4	1	0	0	0	0	0	0	0	0	0	0	0	0	0	0	0	36.8	116	72	105	20	15	1	3	1	95
4	2	62	2018-06-17	2018-07-02	16		never	1	fever, chill	1	2	1	0	1	0	0	1	0	0	0	0	0	2	0	1	0	0	0	1	1	0	0	0	0	0	0	0	0	0	37	120	70	77	20	15	1	2	0	98
3	2	66	2016-07-31	2016-08-26	27	24.6548	never	15	fever, cough, dyspnea	1	3	1	0	1	0	0	0	0	0	0	0	0	2	1	0	0	0	0	0	0	0	0	0	0	0	0	0	0	0	36.9	155	81	90	28	15	1	3	0	80
2	2	70	2020-03-02	2020-03-24	23	27.0552	never	2	fever, cough, sputum	1	13	1	0	1	1	0	0	0	0	0	0	1	6	2	0	0	0	0	0	0	0	0	0	0	0	0	0	0	0	36.2	150	80	105	20	confuse	2	4	4	100
3	2	75	2019-10-29	2019-12-05	38	15.7342	never	3	sputum, dyspnea	0	0	1	0	0	0	1	0	0	0	0	0	0	3	1	1	0	0	0	0	0	0	0	1	0	0	0	0	0	0	36.3	180	110	100	22	15	1	3	0	97
2	2	76	2018-02-06	2018-02-13	8	26.7726	current	0	오한	1	3	1	0	1	1	1	0	0	0	1	0	0	5	1	0	0	0	0	0	0	0	0	0	0	0	0	0	0	0	38.2	120	80	102	20	15	1	3	2	97
4	2	76	2018-11-06	2018-12-11	36	24.3488	never	4	cough, sputum	1	2	1	0	1	0	1	1	0	0	0	1	0	5	3	1	0	0	0	1	1	0	0	0	0	0	0	0	0	0	37.2	120	60	78	20	15	1	2	3	91
4	2	77	2018-12-06	2018-12-10	5	26.7094	never	3	dyspnea	1	2	1	0	1	0	1	0	0	0	1	0	0	3	3	1	0	0	0	1	1	1	0	0	0	0	0	0	0	0	36.9	113	74	77	30	14	2	5	1	65.5
2	2	79	2019-12-15	2020-01-22	39		never	0	dyspnea	1	5	1	0	1	0	0	0	0	0	0	1	0	4	3	1	0	0	0	0	0	0	1	0	0	0	0	0	0	0	36.4	114	44	102	20	confuse	2	4	4	99
3	2	78	2018-01-17	2018-01-22	6		never	15	cough	1	1	0	0	0	0	0	0	0	0	0	0	0	3	1	1	0	0	0	0	0	1	0	0	0	0	0	0	0	0	38	120	70	88	20	15	1	2	0	97
4	2	80	2018-11-10	2018-12-12	33	17.7778	never	6	dyspnea	0	0	1	0	0	0	0	0	0	0	0	1	0	5	3	1	0	0	0	1	1	0	0	1	0	0	0	0	0	0	36.6	100	60	84	20	15	1	3	4	92
3	2	83	2019-08-15	2019-08-31	17		never	0	dyspnea, fever	1	2	1	0	0	1	0	0	0	0	1	1	0	8	3	0	0	0	0	0	0	0	0	0	0	0	0	0	0	0	36.6	142	76	103	20	15	1	3	4	98
2	2	83	2016-01-28	2016-02-11	15		never	3	fever, sputum	0	0	1	0	1	1	0	0	0	0	0	1	0	7	2	1	0	0	0	0	0	0	0	1	0	1	0	0	0	0	36	100	60	100	24	confuse	2	5	1	99.1
3	2	90	2016-02-19	2016-03-04	15	21.6739	never	0	fever, chill, cough, sputum	1	1	1	0	0	0	0	0	0	0	0	1	0	5	3	0	0	0	0	0	0	0	0	0	0	0	0	0	0	0	36.6	101	55	87	20	15	1	2	2	94.8
2	1	32	2015-12-25	2015-12-31	7	20.5249	ex smoker	1	fever, chill, abdominal pain	1	3	1	0	0	1	0	0	1	0	0	0	0	4	1	0	0	0	0	0	0	0	0	0	0	0	0	0	0	0	37.6	130	80	118	20	15	1	4	4	99
3	1	50	2020-02-24	2020-04-22	59	16.4062	never	0	dyspnea, fever, sputum	1	19	1	0	0	0	0	0	0	0	0	0	1	7	2	1	0	0	0	0	0	0	0	0	1	0	0	0	0	0	35.8	167	80	122	32	5	3	8	10	92
4	1	62	2015-01-15	2015-02-07	24	26.9117	ex smoker	21	dyspnea, fever, chill, cough, sputum	1	4	1	0	0	1	1	1	0	0	0	0	0	5	1	1	0	0	0	0	0	0	0	0	0	0	0	1	1	0	36.5	156	92	80	20	15	1	2	5	95
2,3	1	67	2020-01-10	2020-01-17	8		ex smoker	3	cough, sputum, dyspnea	0	0	1	0	0	0	0	0	0	0	0	0	1	8	2	0	0	0	0	0	0	0	0	0	0	0	0	0	0	0	36.8	110	70	116	20	15	1	4	3	78.7
3	1	64	2016-04-28	2016-05-16	19	17.2111	ex smoker	2	dyspnea, back pain	1	1	0	0	0	0	0	0	0	0	0	0	0	2	0	0	0	0	0	0	0	0	0	0	0	0	0	0	0	0	36.6	140	80	98	20	15	1	2	0	98
2	1	65	2015-11-16	2015-12-11	26	27.0051	current	0	dyspnea	1	12	1	0	0	0	1	0	0	0	0	1	0	4	2	0	0	0	0	0	0	0	0	0	0	0	0	0	0	0	38.3	99	55	118	28	15	1	6	0	89
3	1	69	2017-11-02	2017-11-15	14	25.1339	ex smoker	0	dyspnea	1	5	1	0	0	0	0	0	0	0	0	0	1	4	1	0	0	0	0	0	0	0	0	0	0	0	0	0	0	0	36.2	110	70	100	20	15	1	2	2	98
3	1	70	2016-07-30	2016-08-11	13		never	1	fever, chill, general weakness	1	1	1	0	0	0	0	0	0	0	0	1	0	4	3	0	0	0	0	0	0	0	0	0	0	0	0	0	0	0	36.9	100	60	64	20	14,drowsy	2	4	1	96
2,3	1	75	2019-12-23	2020-01-06	15	18.1018	current	2	dyspnea, general weakness, cough, sputum	1	1	1	0	1	1	1	0	0	0	0	0	0	4	1	0	0	0	0	0	0	0	0	0	0	0	0	0	0	0	38.8	117	64	95	20	15	1	4	3	88
3	1	74	2019-12-18	2020-01-23	37	22.6982	ex smoker	0	dyspnea, fever	1	8	1	0	1	1	1	0	0	0	0	0	1	10	2	1	0	0	0	0	0	0	0	0	0	0	0	0	0	0	39.1	120	60	110	26	15	1	6	3	96
2	1	75	2019-05-10	2019-05-24	15	23.4451	never	30	general weakness, sore throat	1	1	1	0	0	0	0	0	0	0	0	0	1	5	1	1	0	0	0	0	0	1	0	0	0	0	0	0	1	1	37.5	143	65	105	24	15	1	4	0	97
2	1	73	2016-04-09	2016-04-15	7		ex smoker	3	fever, both leg weakness	1	1	1	0	1	1	0	1	0	0	0	0	0	5	1	0	0	0	0	0	0	0	0	0	0	0	0	0	0	0	38.1	150	100	89	23	15	1	3	4	94
3	1	77	2020-01-19	2020-01-23	5	26.5089	ex smoker	0	사레걸린 후 general weakness, fever	1	1	1	0	1	0	0	0	0	0	0	1	0	4	1	0	0	0	0	0	0	0	0	0	0	0	0	0	0	0	37.2	136	72	72	20	15	1	2	3	95
2	1	78	2020-03-09	2020-03-23	15		never	14	cough, sputum	1	2	1	0	1	0	1	0	0	0	0	0	0	4	2	0	0	0	0	0	0	0	0	0	0	0	0	0	0	0	36.7	165	66	91	20	15	1	2	0	96
3	1	78	2019-12-10	2020-06-15	189	15.625	ex smoker	1	dyspnea, fever	1	9+	1	0	0	0	1	0	0	0	0	1	0	6	3	1	0	0	0	0	0	0	0	0	0	0	1	0	0	0	36.6	116	59	115	20	혼미	2	5	3	95
3	1	76	2016-02-06	2016-02-16	11	23.4375	never	0	2주전~ general weakness, cough 3일전~ sputum, 당일~ dyspnea aggravation	1	5	1	0	0	0	1	0	0	0	1	0	0	5	2	1	0	0	0	0	0	0	0	0	0	0	0	0	0	0	36.9	140	80	92	27	15	1	3	6	97
2	1	76	2016-01-12	2016-01-28	17	23.9281	never	1	gross hematuria	1	3	1	0	1	1	0	0	0	0	0	1	1	5	2	1	0	1	0	0	0	0	0	0	0	0	0	0	0	0	37.3	110	70	80	20	15	1	2	0
3	1	85	2020-01-06	2020-01-14	9	16.3759	never	0	fever, chill	1	1	0	0	0	0	0	0	0	0	0	0	0	4	2	0	0	0	0	0	0	0	0	0	0	0	0	0	0	0	37.6	111	54	44	20	15	1	3	4	96
2	1	81	2016-01-04	2016-01-14	11	21.2769	never	14	dsypnea, cough, sputum	1	4	1	0	1	1	0	1	0	0	0	0	0	6	2	1	0	0	0	0	0	0	0	0	1	0	0	0	1	0	36.2	140	70	80	26	15	1	3	6	88
3	1	90	2019-12-25	2020-01-19	26	21.3767	ex smoker	0	3일전~general weakness, 당일~ dyspnea, cough, sputum	1	1	1	0	0	0	1	0	0	0	0	1	1	8	3	1	0	0	1	0	0	0	0	0	0	0	0	0	0	0	36.5	90	45	60	16	15	1	3	8	92
3	1	90	2016-04-05	2016-04-23	19	20.1653	ex smoker	4	dsypnea, cough, sputum	1	2	1	0	1	0	1	0	0	0	0	1	0	5	2	1	0	0	0	0	0	0	0	0	0	0	0	0	0	0	36.8	100	70	102	20	15	1	4	3	93
[truncated: 25 more columns]
